# Supplementary material for: iT4SE-EP: Accurate Identification of Bacterial Type IV Secreted Effectors by Exploring Evolutionary Features from Two PSI-BLAST Profiles
Source: Molecules. 2021 Apr 24;26(9):2487. doi: 10.3390/molecules26092487 (PMC8123216; doi:10.3390/molecules26092487)
Supplement: Supplementary file 1 [file molecules-26-02487-s001.zip]

Archive with 1 entries (1 files):
- molecules-1167213-supplementary.pdf
